# Supplementary material for: Molecular Dissection of Crz1 and Its Dynamic Subcellular Localization in Cryptococcus neoformans
Source: J Fungi (Basel). 2023 Feb 14;9(2):252. doi: 10.3390/jof9020252 (PMC9963361; doi:10.3390/jof9020252)
Supplement: Supplementary file 1 [file jof-09-00252-s001.zip]

Archive with 9 entries (8 files):
- jof-2126216-supplementary revised/
- jof-2126216-supplementary revised/Supplemental_Figure_S1.png
- jof-2126216-supplementary revised/Video S1.mp4
- jof-2126216-supplementary revised/Video S2.mp4
- jof-2126216-supplementary revised/Video S3.mp4
- Supplemental Table S1.pdf
- supplementary Figure S1.pdf
- jof-2126216-supplementary revised/supplementary Figure S1.pdf
- jof-2126216-supplementary revised/Supplemental Table S1.pdf
